# Supplementary material for: Dam Safety Evaluation Based on Interval-Valued Intuitionistic Fuzzy Sets and Evidence Theory
Source: Sensors (Basel). 2020 May 6;20(9):2648. doi: 10.3390/s20092648 (PMC7249077; doi:10.3390/s20092648)
Supplement: Supplementary file 1 [file sensors-20-02648-s001.zip]

Archive with 5 entries (4 files):
- The data of Dam reliability analysis/
- The data of Dam reliability analysis/Dam Section#12 after reinforcement.xlsx
- The data of Dam reliability analysis/Dam Section#12 before reinforcement.xlsx
- The data of Dam reliability analysis/The monitoring data of  the dam.xlsx
- The data of Dam reliability analysis/The safety evaluation results before reinforcement.xlsx
