# Supplementary material for: Dam Safety Evaluation Based on Interval-Valued Intuitionistic Fuzzy Sets and Evidence Theory
Source: Sensors (Basel). 2020 May 6;20(9):2648. doi: 10.3390/s20092648 (PMC7249077; doi:10.3390/s20092648)
Supplement: Supplementary file 1 [file sensors-20-02648-s001.zip › The data of Dam reliability analysis/Dam Section#12 after reinforcement.xlsx]

## Sheet: Crack width
Stastical number							BPAs
monitoring point #1							monitoring point #1
No. time period	V1	V2	V3	V4	V5		No. time period	V1	V2	V3	V4	V5	Unknown
1	42	7	1	0	0		1	0.672	0.084	0.008	0	0	0.236
2	45	5	0	0	0		2	0.72	0.06	0	0	0	0.22
3	25	19	6	0	0		3	0.4	0.228	0.048	0	0	0.324
4	48	0	2	0	0		4	0.768	0	0.016	0	0	0.216
5	33	16	1	0	0		5	0.528	0.192	0.008	0	0	0.272
monitoring point#2							monitoring point#2
No. time period	V1	V2	V3	V4	V5		No. time period	V1	V2	V3	V4	V5	Unknown
1	50	0	0	0	0		1	0.8	0	0	0	0	0.2
2	50	0	0	0	0		2	0.8	0	0	0	0	0.2
3	39	10	0	0	0		3	0.624	0.12	0	0	0	0.256
4	49	0	1	0	0		4	0.784	0	0.008	0	0	0.208
5	49	1	0	0	0		5	0.784	0.012	0	0	0	0.204
monitoring point#3							monitoring point#3
No. time period	V1	V2	V3	V4	V5		No. time period	V1	V2	V3	V4	V5	Unknown
1	25	10	15	0	0		1	0.4	0.12	0.12	0	0	0.36
2	32	0	0	0	16		2	0.512	0	0	0	0.032	0.456
3	28	2	20	0	0		3	0.448	0.024	0.16	0	0	0.368
4	5	0	45	0	0		4	0.8	0	0	0	0	0.2
5	50	0	0	0	0		5	0.8	0	0	0	0	0.2
monitoring point#4							monitoring point#4
No. time period	V1	V2	V3	V4	V5		No. time period	V1	V2	V3	V4	V5	Unknown
1	29	5	16	0	0		1	0.464	0.06	0.128	0	0	0.348
2	25	8	17	0	0		2	0.4	0.096	0.136	0	0	0.368
3	35	6	9	0	0		3	0.56	0.072	0.072	0	0	0.296
4	40	10	0	0	0		4	0.64	0.12	0	0	0	0.24
5	47	3	0	0	0		5	0.752	0.036	0	0	0	0.212
monitoring point#5							monitoring point#5
No. time period	V1	V2	V3	V4	V5		No. time period	V1	V2	V3	V4	V5	Unknown
1	20	9	21	0	1		1	0.324	0.108	0.108	0	0.002	0.458
2	13	20	17	0	0		2	0.208	0.24	0.136	0	0	0.416
3	42	8	0	0	0		3	0.672	0.096	0	0	0	0.232
4	33	14	3	0	0		4	0.528	0.168	0.024	0	0	0.28
5	48	2	0	0	0		5	0.768	0.024	0	0	0	0.208
The calculation data of NO.1 time period
SDM						Total_Sup						Modifying BPAs
1	0.962778	0.956208	0.964208	0.947659		3.65572	3.53467	3.822	3.82507	3.8364		0.640352	0.080044	0.00762324	0	0	0.271981
0.977707	1	0.93403	0.94555	0.925959		R						0.73708	0	0	0	0	0.26292
0.904791	0.868583	1	0.982786	0.985858		0.952905	0.921351	0.996248	0.997046	1		0.398499	0.11955	0.11955	0	0	0.362401
0.918938	0.884499	0.987207	1	0.976923								0.462629	0.0598227	0.127622	0	0	0.349926
0.854287	0.818809	0.94456	0.932521	1								0.324	0.108	0.108	0	0.002	0.458
												0.324	0	0	0	0
The calculation data of NO.2 time period												0.73708	0.11955	0.127622	0	0.002		0.986252
SDM						Total_Sup						Modifying BPAs
1	0.977373	0.962099	0.948622	0.914912		3.57405	3.5061	3.81938	3.7665	3.70007		0.673753	0.0561461	0	0	0	0.270101
0.985858	1	0.95902	0.934605	0.900819		R						0.734382	0	0	0	0	0.265618
0.866229	0.850408	1	0.937574	0.918277		0.935768	0.917978	1	0.986155	0.968762		0.512	0	0	0	0.032	0.456
0.887093	0.865657	0.96598	1	0.966059								0.394462	0.0946709	0.134117	0	0	0.37675
0.834871	0.812665	0.932276	0.945694	1								0.301503	0.132503	0.131752	0	0	0.434243
												0.301503	0	0	0	0
The calculation data of NO.3 time period												0.734382	0.132503	0.134117	0	0.032		1.033
SDM						Total_Sup						Modifying BPAs
1	0.93381	0.963335	0.9574	0.916279		3.82826	3.81751	3.85545	3.87064	3.75788		0.39562	0.225504	0.0474745	0	0	0.331401
0.961396	1	0.959939	0.983452	0.982228		R						0.615434	0.118353	0	0	0	0.266213
0.945721	0.921431	1	0.950417	0.904898		0.989051	0.986273	0.996075	1	0.970868		0.446242	0.0239058	0.159372	0	0	0.370481
0.967272	0.969857	0.976393	1	0.954479								0.56	0.072	0.072	0	0	0.296
0.953873	0.992411	0.955782	0.979373	1								0.652423	0.0932033	0	0	0	0.254373
												0.446242	0.0239058	0	0	0
The calculation data of NO.4 time period												0.652423	0.118353	0.159372	0	0		0.930148
SDM						Total_Sup						Modifying BPAs
1	0.994076	0.988152	0.974413	0.957911		3.88913	3.87727	3.85689	3.88404	3.84741		0.768	0	0.016	0	0	0.216
0.99747	1	0.994076	0.973069	0.955415		R						0.78161	0	0.00797561	0	0	0.210415
0.99494	0.99747	1	0.971716	0.952915		1	0.996951	0.991711	0.998693	0.989274		0.793369	0	0	0	0	0.206631
0.965572	0.960167	0.954745	1	0.98117								0.639163	0.119843	0	0	0	0.240993
0.931144	0.925556	0.919916	0.964844	1								0.522337	0.166198	0.0237426	0	0	0.287723
												0.522337	0	0	0	0
The calculation data of NO.5 time period												0.793369	0.166198	0.0237426	0	0		0.983309
SDM						Total_Sup						Modifying BPAs
1	0.926622	0.9221	0.935666	0.931144		3.82599	3.91022	3.89495	3.9187	3.91813		0.515508	0.187458	0.00781073	0	0	0.289223
0.955082	1	0.995475	0.994343	0.997172		R						0.782304	0.011974	0	0	0	0.205722
0.952254	0.997172	1	0.991515	0.994343		0.976342	0.997837	0.99394	1	0.999857		0.795152	0	0	0	0	0.204848
0.960739	0.990949	0.986424	1	0.995475								0.752	0.036	0	0	0	0.212
0.957911	0.995475	0.990949	0.997172	1								0.76789	0.0239966	0	0	0	0.208114
												0.752	0	0	0	0
												0.795152	0.036	0	0	0		0.831152

## Sheet: Vertical displacement
Stastical number							BPAs
monitoring point #1							monitoring point #1
No. time period	V1	V2	V3	V4	V5		No. time period	V1	V2	V3	V4	V5	Unknown
1	23	8	19	0	0		1	0.368	0.096	0.152	0	0	0.384
2	32	0	0	0	16		2	0.512	0	0	0	0.032	0.456
3	25	2	23	0	0		3	0.4	0.024	0.184	0	0	0.392
4	45	0	5	0	0		4	0.72	0	0.04	0	0	0.24
5	50	0	0	0	0		5	0.8	0	0	0	0	0.2
monitoring point#2							monitoring point#2
No. time period	V1	V2	V3	V4	V5		No. time period	V1	V2	V3	V4	V5	Unknown
1	32	13	5	0	0		1	0.512	0.156	0.04	0	0	0.292
2	44	6	0	0	0		2	0.704	0.072	0	0	0	0.224
3	21	15	12	0	0		3	0.336	0.18	0.096	0	0	0.388
4	48	2	0	0	0		4	0.768	0.024	0	0	0	0.208
5	39	10	1	0	0		5	0.624	0.12	0.008	0	0	0.248
monitoring point#3							monitoring point#3
No. time period	V1	V2	V3	V4	V5		No. time period	V1	V2	V3	V4	V5	Unknown
1	45	5	0	0	0		1	0.72	0.06	0	0	0	0.22
2	50	0	0	0	0		2	0.8	0	0	0	0	0.2
3	50	0	0	0	0		3	0.8	0	0	0	0	0.2
4	50	0	0	0	0		4	0.8	0	0	0	0	0.2
5	50	0	0	0	0		5	0.8	0	0	0	0	0.2
monitoring point#4							monitoring point#4
No. time period	V1	V2	V3	V4	V5		No. time period	V1	V2	V3	V4	V5	Unknown
1	23	6	21	0	0		1	0.368	0.072	0.168	0	0	0.392
2	47	2	1	0	0		2	0.752	0.024	0.008	0	0	0.216
3	48	1	1	0	0		3	0.768	0.012	0.008	0	0	0.212
4	43	7	0	0	0		4	0.688	0.084	0	0	0	0.228
5	46	4	0	0	0		5	0.736	0.048	0	0	0	0.216
The calculation data of NO.1 time period
SDM						Total_Sup						Modifying BPAs
1	0.936541	0.875285	0.995921			2.90595	2.83387	2.68238	2.90684			0.367888	0.0959709	0.151954	0	0	0.384187
0.969863	1	0.935452	0.966826			R						0.499148	0.152084	0.038996	0	0	0.309772
0.943565	0.964855	1	0.944089			0.999697	0.974899	0.922783	1			0.664404	0.055367	0	0	0	0.280229
0.992527	0.932475	0.871641	1									0.368	0.072	0.168	0	0	0.392
												0.367888	0.055367	0	0	0
												0.664404	0.152084	0.168	0	0		0.984488
The calculation data of NO.2 time period
SDM						Total_Sup						Modifying BPAs
1	0.868488	0.850408	0.86397			2.88322	2.84155	2.80856	2.84312			0.512	0	0	0	0.032	0.456
0.962665	1	0.972847	0.987307			R						0.693826	0.0709594	0	0	0	0.235215
0.95902	0.983029	1	0.991842			1	0.985548	0.974104	0.986092			0.779283	0	0	0	0	0.220717
0.961533	0.990032	0.9853	1									0.741541	0.0236662	0.00788874	0	0	0.226904
												0.512	0	0	0	0
												0.779283	0.0709594	0.00788874	0	0.032		0.890132
The calculation data of NO.3 time period
SDM						Total_Sup						Modifying BPAs
1	0.967658	0.855759	0.86572			2.847	2.82029	2.69202	2.71711			0.4	0.024	0.184	0	0	0.392
0.969197	1	0.846494	0.856724			R						0.332848	0.178312	0.0950995	0	0	0.393741
0.93624	0.923649	1	0.994663			1	0.99062	0.945564	0.954377			0.756451	0	0	0	0	0.243549
0.941559	0.928985	0.989765	1									0.732961	0.0114525	0.00763501	0	0	0.247951
												0.332848	0	0	0	0
												0.756451	0.178312	0.184	0	0		1.11876
The calculation data of NO.4 time period
SDM						Total_Sup						Modifying BPAs
1	0.978169	0.97038	0.979634			2.96116	2.94989	2.92965	2.94569			0.72	0	0.04	0	0	0.24
0.98945	1	0.990949	0.985858			R						0.765077	0.0239087	0	0	0	0.211014
0.987351	0.994343	1	0.980201			1	0.996194	0.989361	0.994778			0.791489	0	0	0	0	0.208511
0.984354	0.977373	0.968322	1									0.684407	0.0835614	0	0	0	0.232031
												0.684407	0	0	0	0
The calculation data of NO.5 time period												0.791489	0.0835614	0.04	0	0		0.91505
SDM						Total_Sup
1	0.969223	1	0.988686			2.93112	2.91898	2.93112	2.94466			Modifying BPAs			0	0	0.203678
0.949226	1	0.949226	0.967292			R						0.796322	0	0	0	0	0.254559
1	0.969223	1	0.988686			0.995402	0.991278	0.995402	1			0.618558	0.118953	0.00793023	0	0	0.203678
0.981898	0.980535	0.981898	1									0.796322	0	0	0	0	0.216
												0.736	0.048	0
												0.618558	0	0	0	0
												0.796322	0.118953	0.00793023	0	0		0.923205

## Sheet: Water pressure
Stastical number							BPAs
monitoring point #1							monitoring point #1
No. time period	V1	V2	V3	V4	V5		No. time period	V1	V2	V3	V4	V5	Unknown
1	13	2	34	1	0		1	0.208	0.024	0.272	0.004	0	0.492
2	25	9	16	0	0		2	0.4	0.108	0.128	0	0	0.364
3	38	11	1	0	0		3	0.608	0.132	0.008	0	0	0.252
4	14	24	12	0	0		4	0.224	0.288	0.096	0	0	0.392
5	41	9	0	0	0		5	0.656	0.108	0	0	0	0.236
monitoring point#2							monitoring point#2
No. time period	V1	V2	V3	V4	V5		No. time period	V1	V2	V3	V4	V5	Unknown
1	21	5	21	3	0		1	0.336	0.06	0.168	0.012	0	0.424
2	40	0	10	0	0		2	0.64	0	0.08	0	0	0.28
3	40	0	10	0	0		3	0.64	0	0.08	0	0	0.28
4	22	8	0	20	0		4	0.352	0.096	0	0.08	0	0.472
5	31	0	0	19	0		5	0.496	0	0	0.076	0	0.428
monitoring point#3							monitoring point#3
No. time period	V1	V2	V3	V4	V5		No. time period	V1	V2	V3	V4	V5	Unknown
1	16	3	31	0	0		1	0.256	0.036	0.248	0	0	0.46
2	29	10	11	0	0		2	0.464	0.12	0.088	0	0	0.328
3	37	5	8	0	0		3	0.592	0.06	0.064	0	0	0.284
4	23	13	14	0	0		4	0.368	0.156	0.112	0	0	0.364
5	43	7	0	0	0		5	0.688	0.084	0	0	0	0.228
monitoring point#4							monitoring point#4
No. time period	V1	V2	V3	V4	V5		No. time period	V1	V2	V3	V4	V5	Unknown
1	22	2	25	0	1		1	0.352	0.024	0.2	0	0.002	0.422
2	28	18	3	0	0		2	0.448	0.216	0.024	0	0	0.312
3	33	2	0	13	0		3	0.528	0.024	0	0.052	0	0.396
4	27	16	7	0	0		4	0.432	0.192	0.056	0	0	0.32
5	34	5	7	0	3		5	0.544	0.06	0.056	0	0.006	0.334
The calculation data of NO.1 time period
SDM						Total_Sup						Modifying BPAs
1	0.948947	0.978907	0.947488			2.94175	2.90934	2.94476	2.90581			0.207788	0.0239755	0.271722	0.00399592	0	0.492518
0.973785	1	0.981997	0.98999			R						0.331959	0.0592784	0.16598	0.0118557	0	0.430927
0.991148	0.96989	1	0.968335			0.998979	0.987974	1	0.986774			0.256	0.036	0.248	0	0	0.46
0.976821	0.990507	0.983855	1									0.347344	0.0236826	0.197355	0	0.00197355	0.429645
												0.207788	0.0236826	0.16598	0	0
												0.347344	0.0592784	0.271722	0.0118557	0.00197355		0.692174
The calculation data of NO.2 time period
SDM						Total_Sup						Modifying BPAs
1	0.925224	0.974278	0.958212			2.92395	2.81889	2.92583	2.89018			0.399743	0.107931	0.127918	0	0	0.364408
0.959519	1	0.969223	0.956039			R						0.616608	0	0.077076	0	0	0.306316
0.988424	0.949226	1	0.975926			0.999358	0.96345	1	0.987815			0.464	0.12	0.088	0	0	0.328
0.976007	0.944439	0.982327	1									0.442541	0.213368	0.0237076	0	0	0.320383
												0.399743	0	0.0237076	0	0
												0.616608	0.213368	0.127918	0	0		0.957894
The calculation data of NO.3 time period
SDM						Total_Sup						Modifying BPAs
1	0.976234	0.986089	0.972281			2.85655	2.89568	2.90956	2.92194			0.594396	0.129046	0.00782099	0	0	0.268737
0.965037	1	0.987963	0.972847			R						0.634248	0	0.079281	0	0	0.286471
0.973935	0.986462	1	0.976807			0.977624	0.991013	0.995764	1			0.589492	0.0597458	0.0637289	0	0	0.287033
0.917582	0.93298	0.935505	1									0.528	0.024	0	0.052	0	0.396
												0.528	0	0	0	0
												0.634248	0.129046	0.079281	0.052	0		0.894576
The calculation data of NO.4 time period
SDM						Total_Sup						Modifying BPAs
1	0.954801	0.961049	0.935452			2.86529	2.89539	2.88251	2.81779			0.221671	0.285006	0.0950019	0	0	0.398321
0.928849	1	0.936033	0.91212			R						0.352	0.096	0	0.08	0	0.472
0.971587	0.973403	1	0.970215			0.989603	1	0.99555	0.973196			0.366362	0.155306	0.111502	0	0	0.36683
0.964855	0.96719	0.985426	1									0.420421	0.186854	0.054499	0	0	0.338227
												0.221671	0.096	0	0	0
												0.420421	0.285006	0.111502	0.08	0		0.896928
The calculation data of NO.5 time period
SDM						Total_Sup						Modifying BPAs
1	0.962099	0.990949	0.977249			2.8254	2.89903	2.80967	2.89733			0.63934	0.105257	0	0	0	0.255403
0.889894	1	0.88541	0.944532			R						0.496	0	0	0.076	0	0.428
0.994343	0.960968	1	0.975544			0.974604	1	0.969177	0.999414			0.666794	0.0814109	0	0	0	0.251795
0.941163	0.975958	0.93331	1									0.543681	0.0599648	0.0559672	0	0.00599648	0.33439
												0.496	0	0	0	0
												0.666794	0.105257	0.0559672	0.076	0.00599648		0.910015
