# Supplementary material for: Dam Safety Evaluation Based on Interval-Valued Intuitionistic Fuzzy Sets and Evidence Theory
Source: Sensors (Basel). 2020 May 6;20(9):2648. doi: 10.3390/s20092648 (PMC7249077; doi:10.3390/s20092648)
Supplement: Supplementary file 1 [file sensors-20-02648-s001.zip › The data of Dam reliability analysis/Dam Section#12 before reinforcement.xlsx]

## Sheet: Crack width
Stastical number							BPAs
monitoring point #1							monitoring point #1
No. time period	V1	V2	V3	V4	V5		No. time period	V1	V2	V3	V4	V5	Unknown
1	100	0	0	0	0		1	0.8	0	0	0	0	0.2
2	90	7	3	0	0		2	0.72	0.042	0.012	0	0	0.226
3	100	0	0	0	0		3	0.8	0	0	0	0	0.2
4	100	0	0	0	0		4	0.8	0	0	0	0	0.2
5	100	0	0	0	0		5	0.8	0	0	0	0	0.2
monitoring point#2							monitoring point#2
No. time period	V1	V2	V3	V4	V5		No. time period	V1	V2	V3	V4	V5	Unknown
1	87	13	0	0	0		1	0.696	0.078	0	0	0	0.226
2	100	0	0	0	0		2	0.8	0	0	0	0	0.2
3	97	3	0	0	0		3	0.776	0.018	0	0	0	0.206
4	97	3	0	0	0		4	0.776	0.018	0	0	0	0.206
5	83	15	2	0	0		5	0.664	0.09	0.008	0	0	0.238
monitoring point#3							monitoring point#3
No. time period	V1	V2	V3	V4	V5		No. time period	V1	V2	V3	V4	V5	Unknown
1	99	1	0	0	0		1	0.792	0.006	0	0	0	0.202
2	95	5	0	0	0		2	0.76	0.03	0	0	0	0.21
3	94	6	0	0	0		3	0.752	0.036	0	0	0	0.212
4	96	3	1	0	0		4	0.768	0.018	0.004	0	0	0.21
5	94	6	0	0	0		5	0.752	0.036	0	0	0	0.212
monitoring point#4							monitoring point#4
No. time period	V1	V2	V3	V4	V5		No. time period	V1	V2	V3	V4	V5	Unknown
1	100	0	0	0	0		1	0.8	0	0	0	0	0.2
2	97	3	0	0	0		2	0.776	0.018	0	0	0	0.206
3	96	4	0	0	0		3	0.768	0.024	0	0	0	0.208
4	96	3	1	0	0		4	0.768	0.018	0.004	0	0	0.21
5	96	4	0	0	0		5	0.768	0.024	0	0	0	0.208
The calculation data of NO.1 time period
SDM						Total_Sup					Modifying BPAs
0	0.981615	0.998586	1			2.96832	2.94626	2.97002	2.96832		0.799543	0	0	0	0	0.200457
0.970584	0	0.972847	0.970584			R					0.690432	0.077376	0	0	0	0.232192
0.997737	0.983029	0	0.997737			0.999429	0.992	1	0.999429		0.792	0.006	0	0	0	0.202
1	0.981615	0.998586	0								0.799543	0	0	0	0	0.200457
											0.690432	0	0	0	0
											0.799543	0.077376	0	0	0		0.876919
The calculation data of NO.2 time period
SDM						Total_Sup					Modifying BPAs
1	0.975707	0.986858	0.982422			2.97034	2.95761	2.97696	2.97365		0.718399	0.0419066	0.0119733	0	0	0.227721
0.98635	1	0.992929	0.995757			R					0.794799	0	0	0	0	0.205201
0.993403	0.988686	1	0.995475			0.997776	0.993499	1	0.99889		0.76	0.03	0	0	0	0.21
0.990585	0.993212	0.997172	1								0.775138	0.01798	0	0	0	0.206881
											0.718399	0	0	0	0
											0.794799	0.0419066	0.0119733	0	0		0.848679
The calculation data of NO.3 time period
SDM						Total_Sup					Modifying BPAs
1	0.995757	0.991515	0.994343			2.97058	2.98671	2.98444	2.9884		0.79523	0	0	0	0	0.20477
0.993212	1	0.995757	0.998586			R					0.775559	0.0179898	0	0	0	0.206451
0.986424	0.993212	1	0.995475			0.994037	0.999432	0.998675	1		0.751004	0.0359523	0	0	0	0.213044
0.990949	0.997737	0.997172	1								0.768	0.024	0	0	0	0.208
											0.751004	0	0	0	0
											0.79523	0.0359523	0	0	0		0.831182
The calculation data of NO.4 time period
SDM						Total_Sup					Modifying BPAs
1	0.995757	0.994508	0.994508			2.97402	2.98983	2.99324	2.99324		0.794863	0	0	0	0	0.205137
0.993212	1	0.998735	0.998735			R					0.775116	0.0179795	0	0	0	0.206905
0.990405	0.997038	1	1			0.993578	0.998861	1	1		0.768	0.018	0.004	0	0	0.21
0.990405	0.997038	1	1								0.768	0.018	0.004	0	0	0.21
											0.768	0	0	0	0
											0.794863	0.018	0.004	0	0		0.816863
The calculation data of NO.5 time period
SDM						Total_Sup					Modifying BPAs
1	0.976293	0.991515	0.994343			2.93789	2.94302	2.96274	2.95937		0.79329	0	0	0	0	0.20671
0.96052	1	0.974057	0.969547			R					0.65958	0.0894008	0.00794674	0	0	0.243073
0.986424	0.984776	1	0.995475			0.991612	0.993343	1	0.99886		0.752	0.036	0	0	0	0.212
0.990949	0.981949	0.997172	1								0.767124	0.0239726	0	0	0	0.208903
											0.65958	0	0	0	0
											0.79329	0.0894008	0.00794674	0	0		0.890638

## Sheet: Vertical displacement
Stastical number							BPAs
monitoring point #1							monitoring point #1
No. time period	V1	V2	V3	V4	V5		No. time period	V1	V2	V3	V4	V5	Unknown
1	99	1	0	0	0		1	0.792	0.006	0	0	0	0.202
2	92	6	2	0	0		2	0.736	0.036	0.008	0	0	0.22
3	94	6	0	0	0		3	0.752	0.036	0	0	0	0.212
4	100	0	0	0	0		4	0.8	0	0	0	0	0.2
5	88	8	0	4	0		5	0.704	0.048	0	0.008	0	0.24
monitoring point#2							monitoring point#2
No. time period	V1	V2	V3	V4	V5		No. time period	V1	V2	V3	V4	V5	Unknown
1	100	0	0	0	0		1	0.8	0	0	0	0	0.2
2	96	4	0	0	0		2	0.768	0.024	0	0	0	0.208
3	99	1	0	0	0		3	0.792	0.006	0	0	0	0.202
4	98	2	0	0	0		4	0.784	0.012	0	0	0	0.204
5	88	12	0	0	0		5	0.704	0.072	0	0	0	0.224
monitoring point#3							monitoring point#3
No. time period	V1	V2	V3	V4	V5		No. time period	V1	V2	V3	V4	V5	Unknown
1	91	9	0	0	0		1	0.728	0.054	0	0	0	0.218
2	90	9	1	0	0		2	0.72	0.054	0.004	0	0	0.222
3	100	0	0	0	0		3	0.8	0	0	0	0	0.2
4	98	2	0	0	0		4	0.784	0.012	0	0	0	0.204
5	84	16	0	0	0		5	0.672	0.096	0	0	0	0.232
The calculation data of NO.1 time period
SDM						Total_Sup					Modifying BPAs
1	0.997737	0.988686				1.98048	1.97737	1.97596			0.792	0.006	0	0	0	0.202
0.998586	1	0.987272				R					0.798743	0	0	0	0	0.201257
0.981898	0.979635	1				1	0.998429	0.997715			0.726336	0.0538766	0	0	0	0.219787
											0.726336	0	0	0	0
											0.798743	0.0538766	0	0	0		0.85262
The calculation data of NO.2 time period
SDM						Total_Sup					Modifying BPAs
1	0.989765	0.996361				1.99029	1.97567	1.98804			0.736	0.036	0.008	0	0	0.22
0.994663	1	0.991681				R					0.762356	0.0238236	0	0	0	0.21382
0.995629	0.985901	1				1	0.992651	0.998869			0.719186	0.0539389	0.00399548	0	0	0.22288
											0.719186	0.0238236	0	0	0
											0.762356	0.0539389	0.008	0	0		0.824295
The calculation data of NO.3 time period
SDM						Total_Sup					Modifying BPAs
1	0.988686	0.986424				1.98444	1.98727	1.98416			0.75093	0.0359488	0	0	0	0.213122
0.992929	1	0.997737				R					0.792	0.006	0	0	0	0.202
0.991515	0.998586	1				0.998577	1	0.998434			0.798748	0	0	0	0	0.201252
											0.75093	0	0	0	0
											0.798748	0.0359488	0	0	0		0.834696
The calculation data of NO.4 time period
SDM						Total_Sup					Modifying BPAs
1	0.997172	0.997172				1.99095	1.99717	1.99717			0.797507	0	0	0	0	0.202493
0.995475	1	1				R					0.784	0.012	0	0	0	0.204
0.995475	1	0				0.996884	1	1			0.784	0.012	0	0	0	0.204
											0.784	0	0	0	0
											0.797507	0.012	0	0	0		0.809507
The calculation data of NO.5 time period
SDM						Total_Sup					Modifying BPAs
1	0.989634	0.987963				1.98759	1.98058	1.98231			0.704	0.048	0	0.008	0	0.24
0.996422	1	0.994343				R					0.70152	0.0717463	0	0	0	0.226734
0.991164	0.990949	1				1	0.996477	0.997344			0.670215	0.095745	0	0	0	0.23404
											0.670215	0.048	0	0	0
											0.704	0.095745	0	0.008	0
																	0.807745

## Sheet: Water pressure
Stastical number							BPAs
monitoring point #1							monitoring point #1
No. time period	V1	V2	V3	V4	V5		No. time period	V1	V2	V3	V4	V5	Unknown
1	90	7	3	0	0		1	0.72	0.042	0.012	0	0	0.226
2	91	6	3	0	0		2	0.728	0.036	0.012	0	0	0.224
3	97	3	0	0	0		3	0.776	0.018	0	0	0	0.206
4	82	13	5	0	0		4	0.656	0.078	0.02	0	0	0.246
5	100	0	0	0	0		5	0.8	0	0	0	0	0.2
monitoring point#2							monitoring point#2
No. time period	V1	V2	V3	V4	V5		No. time period	V1	V2	V3	V4	V5	Unknown
1	85	15	0	0	0		1	0.68	0.09	0	0	0	0.23
2	84	13	3	0	0		2	0.672	0.078	0.012	0	0	0.238
3	90	10	0	0	0		3	0.72	0.06	0	0	0	0.22
4	97	3	0	0	0		4	0.776	0.018	0	0	0	0.206
5	98	1	0	1	0		5	0.784	0.006	0	0.002	0	0.208
monitoring point#3							monitoring point#3
No. time period	V1	V2	V3	V4	V5		No. time period	V1	V2	V3	V4	V5	Unknown
1	96	4	0	0	0		1	0.768	0.024	0	0	0	0.208
2	88	10	2	0	0		2	0.704	0.06	0.008	0	0	0.228
3	93	7	0	0	0		3	0.744	0.042	0	0	0	0.214
4	100	0	0	0	0		4	0.8	0	0	0	0	0.2
5	98	2	0	0	0		5	0.784	0.012	0	0	0	0.204
The calculation data of NO.1 time period
SDM						Total_Sup					Modifying BPAs
1	0.99035	0.984647				1.98086	1.97479	1.95976			0.72	0.042	0.012	0	0	0.226
0.988861	1	0.97511				R					0.677919	0.0897246	0	0	0	0.232356
0.991995	0.984444	1				1	0.99694	0.989349			0.75982	0.0237444	0	0	0	0.216436
											0.677919	0.0237444	0	0	0
											0.75982	0.0897246	0.012	0	0		0.861544
The calculation data of NO.2 time period
SDM						Total_Sup					Modifying BPAs
1	0.990101	0.995016				1.97781	1.98461	1.98542			0.725211	0.0358621	0.011954	0	0	0.226973
0.984161	1	0.990405				R					0.671725	0.0779681	0.0119951	0	0	0.238312
0.993653	0.994508	1				0.996169	0.999591	1			0.704	0.06	0.008	0	0	0.228
											0.671725	0.0358621	0.008	0	0
											0.725211	0.0779681	0.0119951	0	0		0.815174
The calculation data of NO.3 time period
SDM						Total_Sup					Modifying BPAs
1	0.990101	0.994343				1.97511	1.98586	1.98755			0.771141	0.0178873	0	0	0	0.210972
0.984161	1	0.993212				R					0.719385	0.0599488	0	0	0	0.220666
0.990949	0.995757	1				0.993738	0.999146	1			0.744	0.042	0	0	0	0.214
											0.719385	0.0178873	0	0	0
											0.771141	0.0599488	0	0	0		0.83109
The calculation data of NO.4 time period
SDM						Total_Sup					Modifying BPAs
1	0.96325	0.956519				1.95497	1.95901	1.94973			0.654648	0.0778393	0.0199588	0	0	0.247554
0.979604	1	0.993212				R					0.776	0.018	0	0	0	0.206
0.975367	0.995757	1				0.99794	1	0.995265			0.796212	0	0	0	0	0.203788
											0.654648	0	0	0	0
											0.796212	0.0778393	0.0199588	0	0		0.89401
The calculation data of NO.5 time period
SDM						Total_Sup					Modifying BPAs
1	0.988686	0.997166				1.9753	1.97662	1.98338			0.733	0.0478044	0	0	0	0.219195
0.981898	1	0.986217				R					0.66971	0.0956729	0	0	0	0.234617
0.993402	0.987939	1				0.995925	0.996593	1			0.728	0.036	0.008	0	0.001	0.227
											0.66971	0.036	0	0	0
											0.733	0.0956729	0.008	0	0.001
																	0.837673
