# Supplementary material for: Dam Safety Evaluation Based on Interval-Valued Intuitionistic Fuzzy Sets and Evidence Theory
Source: Sensors (Basel). 2020 May 6;20(9):2648. doi: 10.3390/s20092648 (PMC7249077; doi:10.3390/s20092648)
Supplement: Supplementary file 1 [file sensors-20-02648-s001.zip › The data of Dam reliability analysis/The monitoring data of the dam.xlsx]

## Sheet: Sheet1
No.	data	H	T1_1	T1_2	T2_1	T2_2	T3_1	T3_2	TS11085	TS11090	TS11095	TS11100	TS11104	TS11107	TS11110	TD13064	TD13074	TD13078	T13021	T13061	T13071	T13081	T13091	T13101	T13_1	T13_3	T13_5	T13_7	T13_9	T13_11	T13_13	T13_15	T13022	T13052	T13062	T13072	T13082	T13092	T13102	T13_2	T13_4	T13_6	T13_8	T13_10	T13_12	T13_14	T13_16	displacement
366	2010.1.1	120.54	2.7	1.7	6.9	4.1	3.4	2	10.7	12.6	11.6	10.7	10.7	10.5	10.3	13.3	13.6	11	7.8	9.5	6.4	5.6	7.7	5.5	7.7	6	5.7	9.7	8.1	5.2	5.5	7.6	6.8	3.4	9.2	5.6	5.7	6.6	5.7	7.6	6.1	5.9	10.1	8.5	5.3	5.7	6.8	1.89
367	2010.1.2	120.56	5.7	5	8.2	6.4	4.7	4.4	10.6	12.5	11.5	10.6	10.6	10.3	10.2	13.3	13.6	11.1	7.8	9.4	6.4	5.6	7.7	5.8	7.7	6.1	5.8	9.7	8.1	5.7	5.6	7.6	7.4	4.8	9.2	6.3	5.7	7.1	6.1	7.6	6.4	5.9	10	8.4	5.5	5.7	7.4	1.89
368	2010.1.3	120.56	3.1	2.4	7.3	4.5	4.2	2.7	10.5	12.4	11.4	10.5	10.4	10.2	10.1	13.3	13.6	11	7.8	9.3	6.6	5.6	7.8	6.2	7.7	6.3	5.9	9.7	8.1	5.7	5.6	7.7	7	4	9.1	5.9	5.8	6.9	6.4	7.6	6.5	6	10	8.4	5.6	5.8	7.1	1.92
369	2010.1.4	120.57	2.4	1.8	7.7	4.6	4.5	2.4	10.5	12.3	11.3	10.4	10.4	10.2	10	13.3	13.5	11	7.8	9.2	6.6	5.6	7.8	6.5	7.7	6.4	5.9	9.6	8.1	5.8	5.7	7.7	7	4.1	9	5.9	5.8	7	6.6	7.7	6.6	6	9.9	8.3	5.7	5.8	7.3	1.96
370	2010.1.5	120.59	-2.4	-3.1	5.3	0.6	2.4	-1.6	10.5	12.2	11.2	10.4	10.4	10.2	10	13.3	13.5	10.7	7.7	9.1	6.4	5.5	7.6	6.1	7.5	6.1	5.7	9.3	7.8	5	5.3	7.5	5.2	1.2	8.8	4.2	5.7	6.1	6	7.3	6.1	5.8	9.8	8.2	5.5	5.5	6.1	1.8
371	2010.1.6	120.62	-1	-2	5.5	1.2	2	-1	10.3	12	11.1	10.3	10.3	10.1	9.9	13.3	13.4	10.6	7.5	9	6	5.3	7.4	5.6	7.2	5.7	5.4	9.1	7.5	4.5	5.1	7	5.3	1.5	8.6	4.2	5.5	5.9	5.5	7	5.7	5.5	9.6	8	5.1	5.2	5.6	1.74
372	2010.1.7	120.65	0.3	-0.4	5.9	2.4	2.2	0.3	10.2	11.9	10.9	10.1	10.1	9.9	9.7	13.3	13.3	10.4	7.3	8.8	5.7	5.1	7.1	5.2	7	5.4	5.2	8.9	7.3	4.4	4.9	6.7	5.6	2	8.5	4.4	5.3	5.8	5.2	6.9	5.4	5.3	9.4	7.8	4.8	5	5.5	1.76
373	2010.1.8	120.66	1	0.3	6	2.8	2.3	1	10.1	11.8	10.8	10	10	9.8	9.6	13.3	13.3	10.3	7.1	8.7	5.5	4.9	6.9	4.9	6.8	5.2	5	8.8	7.2	4.3	4.7	6.6	5.7	2.4	8.3	4.5	5.1	5.7	5	6.7	5.2	5.1	9.3	7.6	4.5	4.9	5.6	1.69
374	2010.1.9	120.7	0.9	0.2	5.8	2.7	2.3	0.9	10	11.7	10.7	9.9	9.9	9.8	9.5	13.3	13.3	10.3	7	8.5	5.3	4.8	6.8	4.7	6.7	5.1	4.9	8.7	7	4.3	4.7	6.5	5.7	2.3	8.2	4.4	5	5.6	4.9	6.6	5.1	5	9.1	7.5	4.5	4.8	5.6	1.75
375	2010.1.10	120.73	2.8	2.3	6.6	4.1	3.1	2.1	9.9	11.6	10.6	9.8	9.8	9.7	9.4	13.3	13.2	10.3	6.9	8.4	5.3	4.8	6.7	4.8	6.6	5.1	4.9	8.7	7	4.5	4.7	6.6	6.2	3.5	8.1	4.9	4.9	5.8	4.9	6.5	5.2	5	9	7.4	4.5	4.9	6.1	1.8
376	2010.1.11	120.77	0.5	-0.2	5.6	2.3	2.1	0.1	9.8	11.5	10.5	9.7	9.8	9.6	9.3	13.3	13.2	10.2	6.8	8.2	5.3	4.7	6.6	4.5	6.5	4.9	4.8	8.5	6.9	4.2	4.5	6.4	5.5	2.3	8	4.2	4.8	5.3	4.7	6.4	5	4.9	8.9	7.3	4.4	4.7	5.5	1.72
377	2010.1.12	120.82	-0.7	-1.7	5	1.3	1.4	-1	9.7	11.4	10.3	9.6	9.7	9.5	9.1	13.3	13.1	10	6.7	8.1	5.1	4.5	6.4	4.3	6.3	4.7	4.5	8.3	6.7	3.8	4.3	6.2	4.9	1.2	7.8	3.7	4.7	5.1	4.4	6.2	4.7	4.7	8.8	7.1	4.2	4.5	5.1	1.69
378	2010.1.13	120.84	-3.9	-4.9	4.1	-0.8	0.8	-2.2	9.5	11.2	10.2	9.5	9.5	9.3	9	13.3	13.1	10	6.5	8	4.9	4.4	6.3	4.2	6.2	4.5	4.4	8.1	6.6	3.6	4.1	6.1	4	-0.5	7.6	2.8	4.5	4.7	4.1	6	4.5	4.5	8.6	7	4.1	4.3	4.8	1.75
379	2010.1.14	120.85	0.4	-0.5	5.1	2	1.4	0.1	9.4	11.1	10.1	9.4	9.4	9.2	8.9	13.3	13	9.8	6.4	7.8	4.7	4.1	6.1	3.8	6	4.3	4.2	8	6.4	3.5	4	5.8	5.1	1.7	7.5	3.8	4.3	5	3.9	5.8	4.4	4.3	8.5	6.8	3.8	4.2	4.9	1.82
380	2010.1.15	120.87	3.4	3	6.2	4.3	2.8	2.8	9.3	11	9.9	9.2	9.2	9	8.8	13.3	13	9.9	6.3	7.7	4.8	4.1	6.2	4.3	6	4.5	4.2	8	6.4	4	4.1	5.9	5.7	3.1	7.5	4.5	4.2	5.5	4.6	5.9	4.8	4.4	8.3	6.7	3.9	4.2	5.5	1.88
381	2010.1.16	120.89	2.1	1.6	5.9	3.5	2.5	1.6	9.2	10.9	9.8	9.2	9.2	9	8.7	13.3	12.8	9.8	6.2	7.6	4.8	4	6.1	4.2	5.9	4.5	4.2	7.9	6.4	3.9	4.1	5.9	5.5	2.8	7.4	4.2	4.2	5.2	4.4	5.9	4.7	4.3	8.3	6.7	3.9	4.2	5.3	1.83
382	2010.1.17	120.92	3	2.5	6.2	4.1	3	2.4	9	10.8	9.7	9.1	9.1	8.9	8.6	13.3	12.8	9.7	6.1	7.5	4.8	4.1	6	4.3	5.9	4.5	4.2	7.8	6.3	4.1	4.1	5.9	5.8	3.3	7.3	4.5	4.2	5.3	4.5	5.9	4.7	4.3	8.2	6.6	4	4.2	5.6	1.85
383	2010.1.18	120.95	3.7	3.2	6.5	4.6	3.4	3	9	10.7	9.6	9	9	8.8	8.5	13.3	12.8	9.7	6.1	7.4	4.9	4.1	6.2	4.8	6	4.7	4.4	7.8	6.4	4.3	4.2	6	6	3.8	7.3	4.8	4.3	5.5	5	5.9	4.9	4.5	8.1	6.6	4.1	4.3	5.8	2.02
384	2010.1.19	121.04	5.5	5.3	7	5.8	4.2	4.4	9	10.6	9.5	8.9	9	8.8	8.4	13.3	12.8	9.7	6.2	7.3	5.2	4.3	6.4	5.4	6.1	5.1	4.5	7.8	6.4	4.5	4.3	6.1	6	4.5	7.2	5.2	4.5	6	5.7	6.1	5.3	4.7	8	6.6	4.3	4.4	6	2.02
385	2010.1.20	121.1	10.7	10.8	9.2	10.1	6	9	8.8	10.5	9.4	8.8	9	8.8	8.4	13.3	12.7	9.7	6.3	7.3	5.5	4.6	7	6.5	6.3	5.7	4.9	7.9	6.5	5.2	4.5	6.2	6.3	5.1	7.3	6.8	5.1	8.8	8.3	6.4	6.4	5.3	8	6.6	4.7	4.7	6.2	2.02
386	2010.1.21	121.18	1.5	0.7	6.1	3.3	3.8	1.1	8.7	10.3	9.3	8.7	8.8	8.8	8.4	13.3	12.7	9.5	6.4	7.3	5.8	4.9	6.9	6.9	6.5	5.9	5.3	7.8	6.5	4.9	4.7	6.3	5.6	3.4	7.2	4.9	5	6	6.6	6.4	5.9	5.3	8	6.7	4.9	4.8	5.8	1.79
387	2010.1.22	121.17	1.2	0.3	5.5	2.8	3	0.9	8.5	10.3	9.2	8.6	8.7	8.6	8.3	13.3	12.6	9.4	6.3	7.3	5.4	4.8	6.6	6.3	6.2	5.4	5	7.6	6.3	4.3	4.5	6	5.2	2.7	7.1	4.4	4.9	5.6	6	6.1	5.3	5	7.9	6.6	4.6	4.6	5.1	1.58
388	2010.1.23	121.08	1.9	1.2	5.6	3.1	3.1	1.6	8.4	10.1	9.1	8.6	8.6	8.5	8.2	13.3	12.6	9.3	6.2	7.2	5.3	4.7	6.4	5.9	6.1	5.2	4.8	7.5	6.2	4.3	4.4	5.8	5.3	3.1	7	4.4	4.8	5.5	5.7	6	5.2	4.9	7.8	6.5	4.5	4.5	5.2	1.51
389	2010.1.24	120.97	3.2	2.6	6.1	4.2	3.5	2.9	8.5	10.1	9	8.5	8.5	8.4	8.1	13.3	12.5	9.3	6.1	7.1	5.2	4.6	6.3	5.6	6	5.1	4.8	7.5	6.2	4.5	4.4	5.9	5.7	3.7	7	4.7	4.7	5.5	5.6	5.9	5.2	4.9	7.8	6.4	4.5	4.5	5.4	1.52
390	2010.1.25	120.87	2.7	2.2	6.1	3.9	3.6	2.3	8.3	10	8.9	8.5	8.5	8.3	8	13.3	12.5	9.3	6.1	7	5.3	4.6	6.3	5.6	6	5.2	4.8	7.5	6.2	4.6	4.5	5.9	5.6	3.7	7	4.7	4.7	5.5	5.6	6	5.3	4.9	7.7	6.4	4.5	4.6	5.6	1.6
391	2010.1.26	120.79	0.7	0	5.1	2.3	2.8	0.7	8.3	9.9	8.9	8.4	8.5	8.3	8	13.3	12.4	9.2	6.1	7	5.2	4.5	6.2	5.4	6	5.1	4.8	7.4	6.1	4.4	4.4	5.9	5.1	2.6	6.9	4.2	4.7	5.2	5.3	5.9	5.1	4.8	7.6	6.4	4.5	4.5	5.2	1.53
392	2010.1.27	120.73	5.7	5.6	6.9	6.2	4.5	4.9	8.3	9.8	8.8	8.3	8.4	8.2	7.8	13.3	12.4	9.2	6	7	5.2	4.5	6.3	5.5	6	5.1	4.8	7.4	6.1	4.7	4.5	5.8	5.8	4.4	6.8	5.2	4.7	5.9	5.7	5.9	5.3	4.9	7.6	6.3	4.5	4.6	5.7	1.6
393	2010.1.28	120.66	6	5.8	7.2	6.4	4.9	5.2	8.3	9.7	8.7	8.3	8.4	8.2	7.8	13.3	12.3	9.2	6.1	6.9	5.3	4.7	6.4	5.9	6	5.3	5	7.4	6.2	5	4.6	5.9	5.9	4.8	6.8	5.4	4.8	6.1	6	6	5.6	5.1	7.5	6.3	4.8	4.8	5.8	1.78
394	2010.1.29	120.6	3	2.5	6.1	4.1	4.2	2.8	8.3	9.5	8.7	8.3	8.4	8.3	7.8	13.3	12.3	9.1	6.1	6.9	5.5	4.8	6.5	6.1	6.1	5.5	5.1	7.4	6.1	4.9	4.7	6	5.6	3.9	6.8	4.9	4.9	5.7	6.1	6	5.5	5.1	7.5	6.3	4.9	4.8	5.7	1.66
395	2010.1.30	120.5	7.3	7.2	7.6	7.3	5.4	6.3	8.2	9.5	8.6	8.3	8.4	8.3	7.8	13.3	12.3	9.1	6.1	6.9	5.6	4.9	6.6	6.4	6.2	5.6	5.2	7.4	6.2	5.2	4.8	6	6	5	6.8	5.8	5.1	6.7	6.7	6.1	5.9	5.3	7.5	6.3	5	4.9	5.8	1.85
396	2010.1.31	120.4	7.8	7.7	7.8	7.8	5.8	6.8	8.2	9.4	8.5	8.2	8.5	8.3	7.8	13.3	12.2	9.1	6.2	6.9	5.8	5.1	6.8	6.8	6.3	5.9	5.4	7.4	6.2	5.5	5	6.1	6.2	5.3	6.8	6.2	5.3	7	7.2	6.3	6.3	5.6	7.4	6.3	5.2	5.1	6	1.91
