# Supplementary material for: Dam Safety Evaluation Based on Interval-Valued Intuitionistic Fuzzy Sets and Evidence Theory
Source: Sensors (Basel). 2020 May 6;20(9):2648. doi: 10.3390/s20092648 (PMC7249077; doi:10.3390/s20092648)
Supplement: Supplementary file 1 [file sensors-20-02648-s001.zip › The data of Dam reliability analysis/The safety evaluation results before reinforcement.xlsx]

## Sheet: time period 1
12#				the weight of each dam section		the weight of three monitoring items
0.13595	0.45162	0.00718186	0.18138	0.3268		0.439149	0.419565	0.141286
0.00250537	0.0566201	0.0441283	0.496449			0.257487	0.392182	0.350331
0.00448685	0.0871689	0.0411451	0.48656			0.321871	0.386031	0.292098
0	0	1	1
0	0	1	1
13#
0.174942	0.307183	0.0793023	0.24329	0.2669
0.00919769	0.0536434	0.285299	0.460832
0.0697267	0.16214	0.187315	0.380332
0	0	1	1
0	0	1	1
14#
0.231773	0.462266	0.0791386	0.407111	0.4063
0.00717171	0.126102	0.339167	0.72385
0.0715183	0.234074	0.242177	0.626901
0	0	1	1
0	0	1	1
the final result after fusion
0.0829544	0.619966	0.0284991	0.35211
0.00298132	0.0854879	0.110824	0.701307
0.0253308	0.204534	0.0863563	0.686762
0	0	1	1
0	0	1	1

## Sheet: time period 2
12#				the weight of each dam section		the weight of three monitoring items
0.25083	0.760828	0	0.153564	0.433631		0.294622	0.371214	0.334164
0	0.08198	0.19083	0.7712			0.239059	0.318859	0.442082
0	0.0476015	0.19083	0.774103			0.584617	0.227763	0.18762
0	0	1	1
0	0	1	1
13#
0.207796	0.598658	0.0300951	0.353164	0.327263
0.0145898	0.109866	0.178067	0.744972
0.0139574	0.179568	0.178419	0.712854
0	0	1	1
0	0	1	1
14#
0.256151	0.350026	0.0330308	0.241277	0.239106
0.00803808	0.135987	0.137128	0.430586
0.0239413	0.0699188	0.117086	0.481955
0	0	1	1
0	0	1	1
the final result after fusion
0.0786428	0.884294	0.00582176	0.259238
0.00197481	0.104797	0.0833076	0.844479
0.00381384	0.0922708	0.081131	0.84552
0	0	1	1
0	0	1	1

## Sheet: time period 3
12#				the weight of each dam section		the weight of three monitoring items
0.304288	0.871936	0.00159484	0.30142	0.423337		0.334406	0.309324	0.35627
0.00159484	0.117426	0.174288	0.897974			0.342413	0.378647	0.27894
0	0.111666	0.176812	0.90272			0.356067	0.345186	0.298747
0	0	1	1
0	0	1	1
13#
0.270152	0.470385	0.0133408	0.0836535	0.274857
0.0133408	0.0616256	0.270152	0.487512
0	0.0160485	0.287679	0.518334
0	0	0.287679	0.529474
0	0	0.287679	0.529474
14#
0.247635	0.561827	0.0118474	0.0887931	0.301806
0.00993063	0.0586385	0.250126	0.5806
0.00182532	0.0226859	0.260978	0.595904
0	0	1	1
0	0	1	1
the final result after fusion
0.0923216	0.757049	0.0025929	0.132383
0.00233337	0.0707663	0.0926386	0.760736
0.000257294	0.0442547	0.0952926	0.748927
0	0	1	1
0	0	1	1

## Sheet: time period 4
12#				the weight of each dam section		the weight of three monitoring items
0.231831	0.492753	0.00618975	0.116304	0.293446		0.398879	0.450129	0.150993
0.00618975	0.0818906	0.131831	0.510974			0.496044	0.215679	0.288277
0	0.021444	0.141712	0.528849			0.476047	0.262313	0.26164
0	0	1	1
0	0	1	1
13#
0.236262	0.478137	0.0141001	0.134755	0.287967
0.0141001	0.0772723	0.236262	0.516415
0	0.0389782	0.255077	0.543866
0	0	1	1
0	0	1	1
14#
0.294249	0.742024	0.0148366	0.43378	0.418587
0.0123768	0.167402	0.0976671	0.866503
0.00237893	0.115814	0.111671	0.860805
0	0	1	1
0	0	1	1
the final result after fusion
0.125407	0.769415	0.00511637	0.207369
0.00461401	0.117031	0.125997	0.789795
0.000494474	0.0599592	0.131103	0.78508
0	0	1	1
0	0	1	1

## Sheet: time period 5
12#				the weight of each dam section		the weight of three monitoring items
0.264818	0.50946	0	0.0553214	0.335302		0.374198	0.344265	0.281538
0	0.0419574	0.264818	0.520132			0.45129	0.392616	0.156093
0	0.0106788	0.264818	0.535838			0.360444	0.263792	0.375764
0	0	1	1
0	0	1	1
13#
0.200593	0.434442	0.0159186	0.0837303	0.270386
0.0153346	0.057723	0.161471	0.448732
0.000559004	0.0179991	0.183777	0.470279
0	0	1	1
0	0	1	1
14#
0.27276	0.637962	0.00433307	0.0878	0.394312
0.00433307	0.0775286	0.27276	0.641477
0	0.00632134	0.278909	0.670931
0	0	1	1
0	0	1	1
the final result after fusion
0.144218	0.570164	0.0029007	0.0636053
0.00283533	0.0528901	0.144296	0.573152
6.47377e-05	0.0923517	0.147558	0.58548
0	0	1	1
0	0	1	1
